# Supplementary material for: Rifaximin Modifies Gut Microbiota and Attenuates Inflammation in Parkinson’s Disease: Preclinical and Clinical Studies
Source: Cells. 2022 Nov 2;11(21):3468. doi: 10.3390/cells11213468 (PMC9656351; doi:10.3390/cells11213468)
Supplement: Supplementary file 1 [file cells-11-03468-s001.zip]

Archive with 1 entries (1 files):
- cells-1892984-supplementary.pdf
